# Supplementary material for: Strategies to Enhance Yield of Wet-Synthesized Hydroxyapatite Nanocrystals and Consequences for Drug-Release Kinetics
Source: Materials (Basel). 2025 Dec 2;18(23):5424. doi: 10.3390/ma18235424 (PMC12693289; doi:10.3390/ma18235424)
Supplement: Supplementary file 1 [file materials-18-05424-s001.zip]

Archive with 1 entries (1 files):
- materials-3957654-supplementary.pdf
